# Supplementary material for: Non-Destructive Monitoring of Crop Fresh Weight and Leaf Area with a Simple Formula and a Convolutional Neural Network
Source: Sensors (Basel). 2022 Oct 12;22(20):7728. doi: 10.3390/s22207728 (PMC9607460; doi:10.3390/s22207728)
Supplement: Supplementary file 1 [file sensors-22-07728-s001.zip]

Archive with 1 entries (1 files):
- sensors-1935279-supplementary.pdf
